# Supplementary material for: An R2R3-type MYB transcription factor, GmMYB29, regulates isoflavone biosynthesis in soybean
Source: PLoS Genet. 2017 May 10;13(5):e1006770. doi: 10.1371/journal.pgen.1006770 (PMC5443545; doi:10.1371/journal.pgen.1006770)
Supplement: S1 Table — (XLS) [file pgen.1006770.s011.xls]

## Sheet: DAC
SNP	Chromosome	Position	P.value	maf	nobs	Rsquare.of.Model.without.SNP	Rsquare.of.Model.with.SNP	FDR_Adjusted_P-values
AX-93734476	6	41283321	1.44426e-06	0.354592	196	0.082225	0.198639	0.108611
AX-94208372	20	43428004	4.46575e-06	0.331633	196	0.082225	0.187175	0.109086
AX-93910416	20	43458721	2.85097e-06	0.311224	196	0.082225	0.191712	0.108611
AX-93910417	20	43460939	3.67375e-06	0.334184	196	0.082225	0.189145	0.108611
AX-94292195	20	43485102	2.42128e-06	0.339286	196	0.082225	0.19337	0.108611
AX-93910432	20	43490475	2.42128e-06	0.339286	196	0.082225	0.19337	0.108611
AX-93910435	20	43497182	3.40556e-06	0.329082	196	0.082225	0.189912	0.108611
AX-94208409	20	43502141	2.64038e-06	0.334184	196	0.082225	0.19249	0.108611

## Sheet: GLC
SNP	Chromosome	Position	P.value	maf	nobs	Rsquare.of.Model.without.SNP	Rsquare.of.Model.with.SNP	FDR_Adjusted_P-values
AX-93936932	11	8137863	4.00666e-07	0.280612	196	0.0350119	0.172099	0.0202746	0.137087
AX-93640784	11	8147591	1.36763e-06	0.278061	196	0.0350119	0.158699	0.0202746	0.123687
AX-93788648	11	8152589	3.55653e-07	0.316327	196	0.0350119	0.173411	0.0202746	0.138399
AX-94085346	11	8154960	1.1318e-06	0.346939	196	0.0350119	0.160751	0.0202746	0.125739
AX-94085349	11	8158901	2.22693e-06	0.306122	196	0.0350119	0.153436	0.0239455	0.118424
AX-93788654	11	8164406	1.33555e-06	0.354592	196	0.0350119	0.158956	0.0202746	0.123944
AX-94286342	11	8171351	1.91456e-06	0.359694	196	0.0350119	0.155064	0.0220119	0.120052
AX-94286345	11	8177921	1.15538e-06	0.362245	196	0.0350119	0.160527	0.0202746	0.125516
AX-94085358	11	8182227	6.5843e-07	0.339286	196	0.0350119	0.166652	0.0202746	0.13164
AX-94085359	11	8183492	5.05086e-07	0.344388	196	0.0350119	0.169555	0.0202746	0.134543
AX-94085360	11	8190304	7.34064e-07	0.341837	196	0.0350119	0.165465	0.0202746	0.130453
AX-93640788	11	8200187	2.52598e-06	0.329082	196	0.0350119	0.152081	0.0239455	0.117069
AX-93936938	11	8205095	1.20608e-06	0.352041	196	0.0350119	0.160062	0.0202746	0.12505
AX-93788667	11	8215403	4.1339e-06	0.377551	196	0.0350119	0.146807	0.0316853	0.111795
AX-94085365	11	8219818	3.87e-06	0.369898	196	0.0350119	0.147511	0.0308034	0.112499
AX-93788676	11	8235815	3.03035e-06	0.260204	196	0.0350119	0.150128	0.0261302	0.115116
AX-93788682	11	8247884	1.66284e-06	0.280612	196	0.0350119	0.156585	0.0202746	0.121573
AX-93788683	11	8248245	1.66284e-06	0.280612	196	0.0350119	0.156585	0.0202746	0.121573
AX-94286338	11	8252466	9.90646e-07	0.283163	196	0.0350119	0.162199	0.0202746	0.127187
AX-93936943	11	8254189	6.56778e-07	0.27551	196	0.0350119	0.16668	0.0202746	0.131668
AX-93788688	11	8262066	3.43532e-06	0.27551	196	0.0350119	0.148785	0.0284373	0.113773
AX-93788689	11	8262730	1.36793e-06	0.285714	196	0.0350119	0.158697	0.0202746	0.123685
AX-93788692	11	8268689	1.66549e-06	0.290816	196	0.0350119	0.156568	0.0202746	0.121556
AX-94085385	11	8269763	2.37009e-06	0.283163	196	0.0350119	0.152766	0.0239455	0.117754
AX-93788694	11	8271460	1.51979e-06	0.283163	196	0.0350119	0.157558	0.0202746	0.122546
AX-94085391	11	8284464	2.69938e-06	0.293367	196	0.0350119	0.151368	0.0242883	0.116356
AX-93722354	5	36904003	2.54557e-06	0.27551	196	0.0350119	0.151998	0.0239455	0.116986

## Sheet: TIC
SNP	Chromosome	Position	P.value	maf	nobs	Rsquare.of.Model.without.SNP	Rsquare.of.Model.with.SNP	FDR_Adjusted_P-values
AX-93734476	6	41283321	3.66241e-06	0.354592	196	0.104563	0.208911	0.0473705
AX-94292181	20	43281039	3.2638e-06	0.278061	196	0.104563	0.210048	0.0450291
AX-94208339	20	43283579	2.26425e-06	0.27551	196	0.104563	0.213668	0.0404031
AX-93910368	20	43285450	2.81083e-06	0.272959	196	0.104563	0.211525	0.0447458
AX-93661412	20	43285529	1.86438e-06	0.270408	196	0.104563	0.215599	0.0385829
AX-94208344	20	43294213	2.3428e-06	0.285714	196	0.104563	0.21333	0.0404031
AX-94208372	20	43428004	1.30754e-06	0.331633	196	0.104563	0.219137	0.0385829
AX-93661429	20	43452456	1.848e-06	0.331633	196	0.104563	0.215687	0.0385829
AX-93910415	20	43453176	1.70814e-06	0.329082	196	0.104563	0.21647	0.0385829
AX-93910416	20	43458721	6.14519e-07	0.311224	196	0.104563	0.22672	0.0385829
AX-93910417	20	43460939	9.2709e-07	0.334184	196	0.104563	0.222581	0.0385829
AX-93661433	20	43465595	3.08421e-06	0.344388	196	0.104563	0.210607	0.0450291
AX-94292195	20	43485102	8.55321e-07	0.339286	196	0.104563	0.22339	0.0385829
AX-93910432	20	43490475	8.55321e-07	0.339286	196	0.104563	0.22339	0.0385829
AX-93910435	20	43497182	1.35169e-06	0.329082	196	0.104563	0.218805	0.0385829
AX-94208409	20	43502141	1.00453e-06	0.334184	196	0.104563	0.221776	0.0385829
AX-93957635	20	43517749	4.29837e-06	0.334184	196	0.104563	0.207334	0.0523258

## Sheet: Sheet3
	BLUP_G
	AX-93936932	11	8137863	4.00666e-07
	AX-93640784	11	8147591	1.36763e-06
	AX-93788648	11	8152589	3.55653e-07
	AX-94085346	11	8154960	1.1318e-06
	AX-94085349	11	8158901	2.22693e-06
	AX-93788654	11	8164406	1.33555e-06
	AX-94286342	11	8171351	1.91456e-06
	AX-94286345	11	8177921	1.15538e-06
	AX-94085358	11	8182227	6.5843e-07
	AX-94085359	11	8183492	5.05086e-07
	AX-94085360	11	8190304	7.34064e-07
	AX-93640788	11	8200187	2.52598e-06
	AX-93936938	11	8205095	1.20608e-06
	AX-93788667	11	8215403	4.1339e-06
	AX-94085365	11	8219818	3.87e-06
	AX-93788676	11	8235815	3.03035e-06
	SNP	Chromosome	Position	P.value
	AX-93936932	11	8137863	4.00666e-07	0.137087
	AX-93640784	11	8147591	1.36763e-06	0.123687
	AX-93788648	11	8152589	3.55653e-07	0.138399
	AX-94085346	11	8154960	1.1318e-06	0.125739
	AX-94085349	11	8158901	2.22693e-06	0.118424
	AX-93788654	11	8164406	1.33555e-06	0.123944
	AX-94286342	11	8171351	1.91456e-06	0.120052
	AX-94286345	11	8177921	1.15538e-06	0.125516
	AX-94085358	11	8182227	6.5843e-07	0.13164
	AX-94085359	11	8183492	5.05086e-07	0.134543
	AX-94085360	11	8190304	7.34064e-07	0.130453
	AX-93640788	11	8200187	2.52598e-06	0.117069
	AX-93936938	11	8205095	1.20608e-06	0.12505
	AX-93788667	11	8215403	4.1339e-06	0.111795
	AX-94085365	11	8219818	3.87e-06	0.112499
	AX-93788676	11	8235815	3.03035e-06	0.115116

## Sheet: Table S1
S1 Table. The significant SNP list for major isoflavone components identified only in a specific environment or the BLUP data set.
Marker	Chr.	Position	P value	R2	Env./BLUP	Trait
AX-93957609	20	43268186	4.82e-06	0.1008	NJ	TIC
AX-93936932	11	8137863	4.00666e-07	0.137087	BLUP	GLC
AX-93640784	11	8147591	1.36763e-06	0.123687	BLUP	GLC
AX-93788648	11	8152589	3.55653e-07	0.138399	BLUP	GLC
AX-94085346	11	8154960	1.1318e-06	0.125739	BLUP	GLC
AX-94085349	11	8158901	2.22693e-06	0.118424	BLUP	GLC
AX-93788654	11	8164406	1.33555e-06	0.123944	BLUP	GLC
AX-94286342	11	8171351	1.91456e-06	0.120052	BLUP	GLC
AX-94286345	11	8177921	1.15538e-06	0.125516	BLUP	GLC
AX-94085358	11	8182227	6.5843e-07	0.13164	BLUP	GLC
AX-94085359	11	8183492	5.05086e-07	0.134543	BLUP	GLC
AX-94085360	11	8190304	7.34064e-07	0.130453	BLUP	GLC
AX-93640788	11	8200187	2.52598e-06	0.117069	BLUP	GLC
AX-93936938	11	8205095	1.20608e-06	0.12505	BLUP	GLC
AX-93788667	11	8215403	4.1339e-06	0.111795	BLUP	GLC
AX-94085365	11	8219818	3.87e-06	0.112499	BLUP	GLC
AX-93788676	11	8235815	3.03035e-06	0.115116	BLUP	GLC
AX-94085383	11	8266276	2.61e-06	0.1163	NJ	GLC
AX-93788697	11	8279990	2.89e-06	0.1152	NJ	GLC
AX-93788701	11	8284865	3.29e-06	0.1138	NJ	GLC
AX-93788702	11	8286507	2.18e-06	0.1183	NJ	GLC
AX-93788708	11	8306121	2.61e-06	0.1163	NJ	GLC
Chr.: chromosome; P value: significant at P < 4.82×10-6; R2: percentage of phenotypic variation explained by the SNP; Env.:environment; BLUP: BLUP data set of glycitein contents; NJ: Nanjing; TIC: total isoflavone contents; GLC: glycitein contents.
