# Supplementary material for: An R2R3-type MYB transcription factor, GmMYB29, regulates isoflavone biosynthesis in soybean
Source: PLoS Genet. 2017 May 10;13(5):e1006770. doi: 10.1371/journal.pgen.1006770 (PMC5443545; doi:10.1371/journal.pgen.1006770)
Supplement: S3 Table — (XLS) [file pgen.1006770.s013.xls]

## Sheet: Sheet1
S3 Table. Summary of 196 soybean accessions.
No.	Accessiona	Originb	Evolution Type	Soybean ecological regions in China	TIC c(μg/g)	DACc (μg/g)	GECc (μg/g)	GLCc (μg/g)
1	NJAU_C001	Nanjing	Improved	III	4638.51	2628.86	1675.21	334.441
2	NJAU_C002	Nanjing	Improved	III	7184.71	4770.3	2058.81	355.601
3	NJAU_C003	Yichang	landrace	III	7199.34	5105.01	2014.83	79.5
4	NJAU_C004	Shanxi	landrace	-d	6191.96	4161.5	1706.82	323.64
5	NJAU_C005	Jiangxi	landrace	III	5391.77	3924.44	1391.83	75.5
6	NJAU_C006	Jurong	landrace	III	4504.92	3125.99	1024.6	354.331
7	NJAU_C007	Fengxian	landrace	II	4818.74	3189.36	1419.86	209.525
8	NJAU_C008	He'nan	landrace	II	5768.78	3852.63	1495.39	420.761
9	NJAU_C009	He'nan	landrace	II	3769.48	1559.18	1887.36	322.944
10	NJAU_C010	Sichuan	landrace	III	8033	5529.11	2037.83	466.062
11	NJAU_C012	Hubei	landrace	III	8276.31	5676.97	2191.1	408.237
12	NJAU_C013	Guangdong	landrace	III	5662.31	3992.54	1619.27	50.5
13	NJAU_C015	Jiangsu	landrace	III	8596.84	5802.84	2452.83	341.167
14	NJAU_C016	Zhejiang	landrace	III	5164.19	3423.53	1420.74	319.913
15	NJAU_C017	He'nan	landrace	II	5943.79	3398.85	2056.5	488.446
16	NJAU_C018	Guizhou	landrace	III	5945.35	3591.97	2075.63	277.754
17	NJAU_C019	Zhejiang	landrace	III	4806.82	2899.23	1455.56	452.026
18	NJAU_C020	Zhejiang	landrace	III	3739.57	2533.84	1079.28	126.453
19	NJAU_C021	Shanxi	landrace	-	5862.93	3686.03	1865	311.904
20	NJAU_C022	Fujian	landrace	III	5606.71	3693.05	1434.91	478.754
21	NJAU_C025	Jiangxi	landrace	III	4257.76	2752.02	1193.66	312.071
22	NJAU_C026	Yushan	landrace	III	5488.23	3867.16	1514.06	107
23	NJAU_C027	Shiquan	landrace	III	5194.74	2564.02	2178.52	452.191
24	NJAU_C028	Fujian	landrace	III	5060	3321.55	1311.72	426.74
25	NJAU_C030	Jiangsu	landrace	III	4778.48	3056.79	1409.88	311.809
26	NJAU_C031	Jiangxi	landrace	III	8137.58	5914.33	2161.75	61.5
27	NJAU_C032	Guangxi	landrace	III	10370.1	7193.27	2832.09	344.759
28	NJAU_C033	Hebei	landrace	II	7052.55	4949.75	1890.63	212.176
29	NJAU_C034	Hubei	landrace	III	4003.29	2551	1194.8	257.483
30	NJAU_C035	Neimenggu	landrace	I	2521.59	1264	1172.59	85
31	NJAU_C036	Jiangxi	landrace	III	7707.93	5047.18	2148.12	512.642
32	NJAU_C037	Guangxi	landrace	III	9854.88	6782.43	2857.94	214.511
33	NJAU_C038	Sichuan	landrace	III	9553.45	6662.65	2432.06	458.74
34	NJAU_C039	Jiangsu	landrace	III	8234.14	5548.55	2358.13	327.459
35	NJAU_C040	Sichuan	landrace	III	7793.64	5086.28	2309.09	398.271
36	NJAU_C041	Hubei	landrace	III	6400.95	4181.55	1946.79	272.603
37	NJAU_C043	Hunan	landrace	III	6796.05	4119.84	2363.06	313.15
38	NJAU_C044	Jiangxi	landrace	III	3607.13	2456.2	945.587	205.343
39	NJAU_C045	Jiangsu	Improved	III	6073.98	3787.17	1911.65	375.148
40	NJAU_C047	Yunnan	landrace	III	6065.89	3950.24	1645.84	469.809
41	NJAU_C049	Yunnan	landrace	III	5534.68	3462.06	1769.08	303.535
42	NJAU_C050	Liaoning	landrace	I	6273.63	3931.08	1417.47	925.083
43	NJAU_C051	Hubei	landrace	III	5483.29	3620.2	1168.63	694.459
44	NJAU_C052	Jiangxi	landrace	III	7425.59	4995.81	1732.23	697.544
45	NJAU_C053	Jiangxi	landrace	III	8380.77	5652.05	1821.65	907.079
46	NJAU_C054	Guangdong	landrace	III	6987.47	4762.28	1672.94	552.252
47	NJAU_C055	Guangxi	landrace	III	6465.62	4356.12	1360.12	749.378
48	NJAU_C056	-	landrace	-	3958.94	2527.17	912.227	519.552
49	NJAU_C057	-	landrace	-	5750.83	3860.61	1096.96	793.258
50	NJAU_C058	Jiangsu	landrace	III	3729.13	2500.45	678.75	549.928
51	NJAU_C059	Jilin	landrace	I	3359.88	1916.1	584.539	859.247
52	NJAU_C060	Guizhou	landrace	III	4592.68	2988.96	1191.01	412.713
53	NJAU_C061	Yuncheng	landrace	II	7494.84	4731.2	1418.91	1344.72
54	NJAU_C062	Heilongjiang	landrace	I	3652.47	2696.42	910.544	45.5
55	NJAU_C063	Lingqiu	landrace	I	5983.66	3739.68	1239.25	1004.73
56	NJAU_C064	Zhenba	landrace	III	4080.2	2694.33	748.339	637.54
57	NJAU_C065	Hebei	landrace	-	6729.47	4158.97	1288.88	1281.62
58	NJAU_C066	Jiangxi	landrace	III	4677.49	3164.55	863.325	649.621
59	NJAU_C068	Guangdong	landrace	III	8039.26	5559.2	1587.23	892.841
60	NJAU_C069	Guangdong	landrace	III	7596.73	5042.03	1459.27	1095.43
61	NJAU_C070	Guangxi	landrace	III	6620.42	4451.42	1489.27	679.732
62	NJAU_C072	Yunnan	landrace	III	7931.11	5629.72	1588.01	713.378
63	NJAU_C073	Yunhe	landrace	III	4110.95	2765.04	856.283	489.635
64	NJAU_C074	Feixi	landrace	III	3950.01	2687.05	866.464	396.504
65	NJAU_C075	Jiangxi	landrace	III	5530.75	3743.5	1207.78	579.466
66	NJAU_C076	Sichuan	landrace	III	8338.67	5325.75	2093.52	919.394
67	NJAU_C077	Sichuan	landrace	III	5368.46	3618.71	1169.82	579.932
68	NJAU_C078	Jiangxi	landrace	III	5548.83	3462.23	1393.87	692.727
69	NJAU_C079	Liaoning	landrace	I	5325.42	3459.53	1134.23	731.655
70	NJAU_C080	Guangdong	landrace	III	6988.42	4669.19	1366.95	952.281
71	NJAU_C081	Hunan	landrace	III	7780.39	5535.64	1506.34	738.407
72	NJAU_C082	Shanghai	landrace	III	5312.18	3482.48	1307.77	521.935
73	NJAU_C083	Hunan	landrace	III	5713.24	3814.72	1459.59	438.928
74	NJAU_C084	Gaozhou	landrace	III	8408.35	5983.19	1644.14	781.018
75	NJAU_C085	Huangbei	landrace	III	4977.12	3081.06	1307.92	588.14
76	NJAU_C086	Jiangxi	landrace	III	4764.87	2672.87	1290.69	801.303
77	NJAU_C087	Hunan	landrace	III	4653.43	2940.63	1000.13	712.673
78	NJAU_C088	Anhui	landrace	II	4622.16	2667.35	1079.45	875.358
79	NJAU_C089	Hubei	landrace	III	6260.29	4429.24	1288.17	542.878
80	NJAU_C090	-	landrace	-	5734.02	3771.78	1359.38	602.863
81	NJAU_C091	Zhejiang	landrace	III	2997.19	2103.95	411.282	481.967
82	NJAU_C092	Jiangxi	landrace	III	3552.5	2302.67	1172.83	77
83	NJAU_C093	He'nan	landrace	II	6880.39	5011.45	1158.49	710.451
84	NJAU_C094	Brazil	landrace		4337.61	3070.16	802.115	465.339
85	NJAU_C095	Xinchang	landrace	III	4572.5	2884.83	896.785	790.886
86	NJAU_C096	Jiangsu	landrace	II	7619.14	5817.95	1555.2	245.983
87	NJAU_C098	Jiangsu	Improved	III	2717.27	1946.95	649.791	120.531
88	NJAU_C099	-	landrace	-	7260.62	5841.67	1395.53	23.4199
89	NJAU_C100	Jiangsu	Improved	-	5764.89	3850.1	1288.48	626.315
90	NJAU_C101	Beijing	landrace	II	6513.48	4579.47	1458.35	475.656
91	NJAU_C102	Wenshang	landrace	II	9639	6442.94	2130.66	1065.4
92	NJAU_C103	Heilongjiang	Improved	I	3890.92	2562.61	836.39	491.921
93	NJAU_C104	Liaoning	Improved	I	3573.31	2054.82	677.215	841.275
94	NJAU_C105	Shanghai	landrace	III	6601.61	4601.73	1213.99	785.886
95	NJAU_C106	Shanxi	Improved	-	6257.11	4176.7	1269.58	810.829
96	NJAU_C107	Shangqiu	landrace	II	4554.84	3318.54	984.224	252.081
97	NJAU_C108	He'nan	landrace	II	3986.53	2643.37	1072.49	270.664
98	NJAU_C109	He'nan	landrace	II	6369.09	4125.93	1304.19	938.965
99	NJAU_C110	Hunan	landrace	III	8101.27	5735.66	1663.28	702.329
100	NJAU_C111	Zhejiang	landrace	III	6697.85	4259.71	1298.04	1140.11
101	NJAU_C113	Hubei	landrace	III	10204.6	6843.46	2471.88	889.213
102	NJAU_C114	Shandong	landrace	II	6947.49	4245.21	1422.66	1279.63
103	NJAU_C115	Liaoning	landrace	I	3364.72	2013.63	700.046	651.043
104	NJAU_C116	Jilin	landrace	I	2077.15	1278.63	538.418	260.099
105	NJAU_C117	Heilongjiang	landrace	I	7309.82	5024.69	1622.57	662.562
106	NJAU_C118	Liaoning	landrace	I	9560.34	6993.35	2025.91	541.079
107	NJAU_C119	Chongqing	landrace	III	5090.17	3247.45	1217	625.725
108	NJAU_C120	-	landrace	-	9051.52	6527.58	1704.74	819.211
109	NJAU_C121	Jiyuan	landrace	II	7638.7	5417.29	1981.69	239.721
110	NJAU_C123	Juye	landrace	II	5646.73	3777.29	1244.74	624.704
111	NJAU_C124	Guizhou	landrace	III	4121.69	3005.96	918.919	196.81
112	NJAU_C125	Xuchang	landrace	II	4372.89	3255.64	891.607	225.64
113	NJAU_C126	He'nan	landrace	II	11607.1	7628.97	2921.96	956.131
114	NJAU_C127	He'nan	landrace	II	6326.07	3867.66	1672.99	785.415
115	NJAU_C128	Shandong	landrace	II	5707.35	3628.54	1408.3	670.506
116	NJAU_C129	Hebei	landrace	III	6284.33	4140.97	1349.07	794.286
117	NJAU_C130	Shandong	Improved	II	6414.11	4431.72	1723.34	259.049
118	NJAU_C131	Liaoning	Improved	I	4190.34	2819.03	895.985	475.326
119	NJAU_C132	He'nan	landrace	II	5961.31	3963.82	1236.1	761.389
120	NJAU_C133	Anhui	landrace	II	5508.47	3225	1539.57	743.903
121	NJAU_C135	-	-	-	4979.4	3559.01	1388.39	32
122	NJAU_C137	Kanagawa	landrace	-	5354.15	3383.67	1236.26	734.212
123	NJAU_C138	Hubei	Improved	III	8853.87	6200.38	2251.47	402.026
124	NJAU_C139	Fujian	landrace	III	5119.7	3436.81	1202.07	480.821
125	NJAU_C140	American	landrace	-	6608.97	4408.48	1743.35	457.139
126	NJAU_C141	He'nan	landrace	II	7267.7	4179.18	2410.41	678.112
127	NJAU_C142	Guizhou	landrace	III	6667.06	3645.97	1852.09	1169
128	NJAU_C143	Shandong	landrace	II	5390.12	3598.4	1426.66	365.055
129	NJAU_C144	Nanjing	Improved	III	7773.74	5767.45	1959.41	46.8724
130	NJAU_C145	Guanyun	landrace	II	2761.85	1795.35	782.857	183.639
131	NJAU_C146	Jiangsu	landrace	II	5843.9	3732.81	1501.18	609.906
132	NJAU_C147	Jiangsu	landrace	III	6258.57	4399.05	1836.18	23.3363
133	NJAU_C148	Shandong	landrace	II	6047.11	3769.94	1628.2	648.969
134	NJAU_C149	Shandong	landrace	II	6833.18	4393.47	2066.67	373.048
135	NJAU_C150	Guangdong	landrace	III	5920.25	4047.41	1581.8	291.036
136	NJAU_C151	Shanxi	landrace	-	4060.36	2933.48	1097.39	29.5
137	NJAU_C152	Taoan	landrace	I	3069.3	1741.1	1222.2	106
138	NJAU_C153	Yixian	landrace	II	3988.91	2300.34	1649.13	39.4494
139	NJAU_C154	Jiangxi	landrace	III	3563.82	2179.27	1359.55	25
140	NJAU_C155	Shandong	landrace	II	3719.12	2386.61	1299.31	33.2038
141	NJAU_C156	Guangxi	landrace	III	2764.5	1873.46	830.036	61
142	NJAU_C157	Jiangxi	landrace	III	3691.49	2569.08	1094.91	27.5
143	NJAU_C158	Tong'an	landrace	III	2205.79	1582.51	568.273	55
144	NJAU_C159	Binhai	landrace	-	1670.59	1116.32	497.77	56.5
145	NJAU_C160	Jingde	landrace	III	6365.42	4435.02	1314.68	615.724
146	NJAU_C161	Fushun	landrace	I	5743.19	4648.67	1041.51	53
147	NJAU_C162	Guizhou	landrace	III	2641.02	1820.16	732.857	88
148	NJAU_C163	Jiangsu	landrace	III	5389.9	3975.65	1372.74	41.5
149	NJAU_C164	Shandong	Improved	II	3130.69	2105.72	971.963	53
150	NJAU_C166	Liaoning	Improved	I	1489.36	833.477	581.884	74
151	NJAU_C167	Yunnan	landrace	III	2300.71	890.659	1375.22	34.8249
152	NJAU_C168	He'nan	landrace	II	4231.16	1281.02	1613.14	37
153	NJAU_C169	-	landrace	-	3311.35	1409.34	1744.36	57.6463
154	NJAU_C171	Hubei	landrace	III	2103.75	872.004	1194.21	37.5352
155	NJAU_C172	Hunan	landrace	III	1690.08	856.958	791.121	42
156	NJAU_C173	Hubei	Improved	III	1771.24	1252.11	448.128	71
157	NJAU_C174	Shanxi	Improved	-	2149.51	1359.4	737.11	53
158	NJAU_C175	Guizhou	landrace	III	2943.36	1762.05	1117.81	63.5
159	NJAU_C176	Guizhou	landrace	III	1566.69	711.711	774.524	80.459
160	NJAU_C177	Jiangsu	landrace	II	3608.14	1709.44	1689.7	59
161	NJAU_C178	Wuchang	landrace	III	2014.15	1270.09	713.055	31
162	NJAU_C179	Jiangxi	landrace	III	1856.95	853.665	952.784	50.5
163	NJAU_C180	Guangxi	landrace	III	3060.18	1013.82	1723.86	72.5
164	NJAU_C181	Guangxi	landrace	III	1116.16	328.602	730.053	57.5
165	NJAU_C182	Hebei	landrace	-	2039.31	995.199	972.18	71.9295
166	NJAU_C183	Sichuan	landrace	III	3424.25	1774.91	1556.78	92.5622
167	NJAU_C184	Jiangxi	landrace	III	2582.14	1024.55	1464.58	93
168	NJAU_C185	Jiangsu	Improved	III	1703.75	998.001	645.752	60
169	NJAU_C186	Guizhou	Improved	III	5622.57	4098.26	1288.12	236.19
170	NJAU_C187	Dapu	landrace	III	7777.82	5941.94	1546.43	289.441
171	NJAU_C189	Jiangsu	Improved	III	6752	5000.23	1520.61	231.155
172	NJAU_C191	Taiwan	landrace	III	2913.49	2165.43	674.557	73.5
173	NJAU_C193	He'nan	Improved	II	6065.1	4182.3	1542.98	339.812
174	NJAU_C194	Jiangsu	landrace	II	9540.26	5948.88	3017.07	474.303
175	NJAU_C195	He'nan	landrace	II	6500.19	4007.31	2102.96	389.924
176	NJAU_C196	Shanxi	Improved	-	3988.88	2795.33	936.367	257.191
177	NJAU_C197	Sichuan	landrace	III	6818.36	4422.66	2056.72	338.977
178	NJAU_C198	Hubei	landrace	III	5765.93	3995.71	1144.86	625.358
179	NJAU_C199	Hubei	landrace	III	3904.51	2869.37	930.637	104.5
180	NJAU_C200	-	-	-	4033.13	2693.96	1121.73	217.438
181	NJAU_C201	American	-	-	12124	8998.44	2602.36	523.153
182	NJAU_C203	Anhui	Improved	-	3562.7	2368.07	943.755	250.874
183	NJAU_C204	Anhui	landrace	III	5361.76	3340.5	1641.92	379.337
184	NJAU_C205	Jiangsu	landrace	III	4796.45	3286.8	1158.67	350.983
185	NJAU_C206	Zhejiang	landrace	III	6238.26	4133.88	1558.83	545.541
186	NJAU_C207	Illinois	-	-	8475.95	5490.03	2469.94	515.986
187	NJAU_C209	Jiangsu	landrace	-	4415.5	3372.33	833.359	209.812
188	NJAU_C211	American	-	-	4473.47	3150.58	1163.6	159.289
189	NJAU_C212	American	-	-	6180.63	4334.51	1485.92	360.198
190	NJAU_C213	Jiangsu	Improved		6792.02	4774.42	1754.16	263.44
191	NJAU_C214	Shandong	landrace	II	4929.82	3253.45	1326.17	350.203
192	NJAU_C215	American	-	-	5644.04	3239.9	1476.14	927.999
193	NJAU_C216	American	-	-	4184.66	3006	1003.32	175.34
194	NJAU_C217	-	landrace	-	3333.75	2042.99	867.47	423.285
195	NJAU_C218	Anhui	landrace	-	5850.42	3891.47	1497.3	461.648
196	NJAU_C219	He'nan	Improved	II	3206.78	2044.77	830.056	331.958
a The thirty accessions in GmMYB29-based association analysis are indicated in bold
b name of the places where the accessions from, including country, province, city or county names.
c the average isoflavone content across two environments (Nanjing and Nantong).
d The symbol “-” means information that we are not sure.
