# Supplementary material for: An R2R3-type MYB transcription factor, GmMYB29, regulates isoflavone biosynthesis in soybean
Source: PLoS Genet. 2017 May 10;13(5):e1006770. doi: 10.1371/journal.pgen.1006770 (PMC5443545; doi:10.1371/journal.pgen.1006770)
Supplement: S4 Table — (XLS) [file pgen.1006770.s014.xls]

## Sheet: Sheet1
S4 Table. Primers used in this study.
Primer	Sequence 5'-3'	Note
GmMYB29-QF	GCCAGGAAGAACTGACAATGAGA	qRT-PCR
GmMYB29-QR	TGGAATTGGAATCAGAACGTTTAAT
GmMYB29-Probe	AGTCCAAGCCAAGTTCCAAAAGAGCCAC
IFS2-QF	ATGAAGTATATAAGCCCTTC
IFS2-QR	TTGGGATAAATGATGTGGCAACT
PAL-QF	TAACTGGCAGACCCAACTCC
PAL-QR	CCATTAACAAGGGCAAGACC
C4H-QF	TGGGGTTGTTCCAAAAATGTC
C4H-QR	TCAAAACCGTGCATCACTTCA
4CL-QF	ATTCTATTCTCCTCTGGCACCA
4CL-QR	CCATACCTCTCCACAGCCTTTA
CHS8-QF	AGTCGTAGTAGACGGTGGAAAAA
CHS8-QR	AATCAGAGAGGTTGAAATGAAGG
CHI-QF	AGATAGGGTTGACACTGGTAGA
CHI-QR	TAGCATTGCTCAGGCTTTATGAG
CHR-QF	CTGTTGCTACCATCCGTCCCG
CHR-QR	CCTTGCTCGCACCTTTCCTCA
Tublin-F	GGAGTTCACAGAGGCAGAG
Tublin-R	CACTTACGCATCACATAGCA
GmMYB29-F	CGGGTCTTTGGAAACGAA	gene cloning
GmMYB29-R	CGCATTACTCTGGCTGGT
GmMYB29SUB-F	TGCTCTAGAATGGTGAGAGCTCCTTGT	subcellular localization
GmMYB29SUB-R	TCCCCCCGGGGAACTCTGACAATTCTAT
IFS2-F	TTCCATCACTGTATGAAAGTC	promoter cloning
IFS2-R	CGTGTTCTCGTCCTTGGTTTG
CHS8-F	CGAGCTCTGAGCAAGTATACCAACCAT
CHS8-R	CGGACTAGTCTTTCCTTCAAATTAAGTGAT
IFS2ΔP1-F	CTATAGGGCGAATTGGAGCTCTACCCGCTACAAAGCGCG
IFS2ΔP1-R	GTCTTCCATTCTAGAGCTAGCCGTGTTCTCGTCCTTGGT
IFS2ΔP2-F	CTATAGGGCGAATTGGAGCTCGAGAACCAAAACAAAATTTGT
IFS2ΔP2-R	GTCTTCCATTCTAGAGCTAGCCGTGTTCTCGTCCTTGGT
IFS2ΔP3-F	CTATAGGGCGAATTGGAGCTCTTCATATTATGACATGCTAGTT
IFS2ΔP3-R	GTCTTCCATTCTAGAGCTAGCCGTGTTCTCGTCCTTGGT
IFS2ΔP4-F	CGAGCTCCGAATATAGTTGGCCGAA
IFS2ΔP4-R	CTAGCTAGCCGTGTTCTCGTCCTTGGT
IFS2ΔP5-F	CGAGCTCTAAGTAGGATTAAATTCTGATG
IFS2ΔP5-R	CTAGCTAGCCGTGTTCTCGTCCTTGGT
IFS2ΔP6-F	CGAGCTCGCAGCGAATCAAGACACG
IFS2ΔP6-R	CTAGCTAGCCGTGTTCTCGTCCTTGGT
IFS2ΔP7-F	CGAGCTCCAAGTTGAAAACAATCGCC
IFS2ΔP7-R	CTAGCTAGCCGTGTTCTCGTCCTTGGT
IFS2ΔP8-F	CGAGCTCGGGTGGTAGGCCCACAAG
IFS2ΔP8-R	CTAGCTAGCCGTGTTCTCGTCCTTGGT
GmMYB29-OE-F	ATCCGCTCGAGATGGTGAGAGCTCCTTGT	over expression vector construction
GmMYB29-OE-R	ATCGACGCGTTCAGAACTCTGACAATTC
35S-F	TCCATTGCCCAGCTATCTGTCACTT
GmMYB29OE-R	TGGTCTGATTTCAGCAGCCTCTTC
GmMYB29-Ri-F	GGGGACAAGTTTGTACAAAAAAGCAGGCTTCAAGCCAAGTTCCAAAAGAGC	RNAi vector construction
GmMYB29-Ri-R	GGGGACCACTTTGTACAAGAAAGCTGGGTCACAATTCTATTGAATCATTG
35S-Terminate	GCTCAACACATGAGCGAAAC
GmMYB29Ri-R	ACAATTCTATTGAATCATTG
Bar-F	ATGAGCCCAGAACGACGC	bar gene detection
Bar-R	ACGTCATGCCAGTTCCCGT
35S	GACGCACAATCCCACTATCC
GmMYB29-SF	CGGGTCTTTGGAAACGAA	resequencing
GmMYB29-SR	CGCATTACTCTGGCTGGT
GmMYB29-SF1	TTCACTGTCCCTGTAATCTTC
GmMYB29-SR1	ATTGCTGACCACCTGAAAAT
GmMYB29-SR2	TCTATCAAGGAAAAGGGAAACT
GmMYB29-SR3	ATGTCAAAATCTAGACAAGGCT
